# Supplementary material for: Computational Models of Emotion Inference in Theory of Mind: A Review and Roadmap
Source: Top Cogn Sci. 2018 Jul 31;11(2):338–57. doi: 10.1111/tops.12371 (PMC7077035; doi:10.1111/tops.12371)
Supplement: Supplementary file 1 — Appendix S1. Calculations to support the derivation of the taxonomy of inferences in Table 1. [file TOPS-11-338-s001.xlsx]

## Sheet: Listing All Inferences
This workbook contains a derivation to accompany "Computational models of emotion inference in Theory of Mind: A review and roadmap" by Ong, Zaki, & Goodman, Topics in Cognitive Science
This derivation is with respect to the following graphical model:
Step 1: Listing all Inferences
We want to write out all the possible inferences (i.e., conditional probabilities) that contain "Emotion" as one of the variables.
There are 5 variables:
	Mental States (m; this subsumes Beliefs and Desires for the purposes of this derivation)
	Event Outcomes ( o )
	Emotions ( e )
	Actions ( a )
	Emotional Expressions ( x )
For example, P(e | o) represents the Probability of experiencing a certain emotion e, given an outcome o)
There are 8 "2-variable" expressions, 18 "3-variable" expressions, 16 "4-variable" expressions, and 5 "5-variable" expressions
For a total of 47 inferences.
Summary		How many ways to choose non-emotion vars	Equals	Ways to permute	Number of Permutations
	2 variables:	4 Choose 1	4	2	8
	3 variables:	4 Choose 2	6	3	18
	4 variables:	4 Choose 3	4	4	16
	5 variables:	4 Choose 4	1	5	5
				Total	47
Number of Variables Involved	Variable to be inferred (Inferandum?)	Conditional on:	Emotion	Outcome	Mental States	Actions	eXpressions	Formula
2	e			o				P(e|o)
2	e				m			P(e|m)
2	o		e					P(o|e)
2	m		e					P(m|e)
2	a		e					P(a|e)
2	x		e					P(x|e)
2	e					a		P(e|a)
2	e						x	P(e|x)
3	e			o	m			P(e|o,m)
3	o		e		m			P(o|e,m)
3	m		e	o				P(m|e,o)
3	e			o		a		P(e|o,a)
3	o		e			a		P(o|e,a)
3	a		e	o				P(a|e,o)
3	e			o			x	P(e|o,x)
3	o		e				x	P(o|e,x)
3	x		e	o				P(x|e,o)
3	e					a	x	P(e|a,x)
3	a		e				x	P(a|e,x)
3	x		e			a		P(x|e,a)
3	e				m	a		P(e|m,a)
3	m		e			a		P(m|e,a)
3	a		e		m			P(a|e,m)
3	e				m		x	P(e|m,x)
3	m		e				x	P(m|e,x)
3	x		e		m			P(x|e,m)
4	e			o	m	a		P(e|o,m,a)
4	e			o	m		x	P(e|o,m,x)
4	e			o		a	x	P(e|o,a,x)
4	e				m	a	x	P(e|m,a,x)
4	o		e		m	a		P(o|e,m,a)
4	m		e	o		a		P(m|e,o,a)
4	a		e	o	m			P(a|e,o,m)
4	o		e		m		x	P(o|e,m,x)
4	m		e	o			x	P(m|e,o,x)
4	x		e	o	m			P(x|e,o,m)
4	o		e			a	x	P(o|e,a,x)
4	a		e	o			x	P(a|e,o,x)
4	x		e	o		a		P(x|e,o,a)
4	m		e			a	x	P(m|e,a,x)
4	a		e		m		x	P(a|e,m,x)
4	x		e		m	a		P(x|e,m,a)
5	e			o	m	a	x	P(e|o,m,a,x)
5	o		e		m	a	x	P(o|e,m,a,x)
5	m		e	o		a	x	P(m|e,o,a,x)
5	a		e	o	m		x	P(a|e,o,m,x)
5	x		e	o	m	a		P(x|e,o,m,a)

## Sheet: Reduction via independence
Step 2: Reduce more complicated inferences to simpler inferences via conditional independence
Not all of the 47 inferences from Step 1 are unique. Some of them will be equivalent, using principles of conditional independence.
For example, if causal graph is:
	Outcome -> Emotion -> Action	Then o and a are independent given e
		This means that P(a|e,o) reduces to P(a|e); P(o|e,a) reduces to P(o|e)
	Emotion->Action and Emotion->eXpression	then a and x are independent given e
		This means that P(a|e,x) reduces to P(a|e); P(x|e,a) reduces to P(x|e)
These principles of Conditional Independence in a Bayesian Network can be found in textbooks like Koller & Friedman (2009; "Probabilistic graphical models: principles and techniques"; MIT Press)
Summary	Total number from Step 1	Total number of reductions	Remainder:
	47	26	21
Number of Variables Involved	Variable to be inferred (Inferandum?)	Conditional on:	Emotion	Outcome	Mental States	Actions	eXpressions	Formula
2	e			o				P(e|o)
2	e				m			P(e|m)
2	o		e					P(o|e)
2	m		e					P(m|e)
2	a		e					P(a|e)
2	x		e					P(x|e)
2	e					a		P(e|a)
2	e						x	P(e|x)
3	e			o	m			P(e|o,m)
3	o		e		m			P(o|e,m)
3	m		e	o				P(m|e,o)
3	e			o		a		P(e|o,a)
3	o		e			a		P(o|e,a)	Reduces to (via conditional independence):	P(o|e)
3	a		e	o				P(a|e,o)	Reduces to (via conditional independence):	P(a|e)
3	e			o			x	P(e|o,x)
3	o		e				x	P(o|e,x)	Reduces to (via conditional independence):	P(o|e)
3	x		e	o				P(x|e,o)	Reduces to (via conditional independence):	P(x|e)
3	e					a	x	P(e|a,x)
3	a		e				x	P(a|e,x)	Reduces to (via conditional independence):	P(a|e)
3	x		e			a		P(x|e,a)	Reduces to (via conditional independence):	P(x|e)
3	e				m	a		P(e|m,a)
3	m		e			a		P(m|e,a)	Reduces to (via conditional independence):	P(m|e)
3	a		e		m			P(a|e,m)	Reduces to (via conditional independence):	P(a|e)
3	e				m		x	P(e|m,x)
3	m		e				x	P(m|e,x)	Reduces to (via conditional independence):	P(m|e)
3	x		e		m			P(x|e,m)	Reduces to (via conditional independence):	P(x|e)
4	e			o	m	a		P(e|o,m,a)
4	e			o	m		x	P(e|o,m,x)
4	e			o		a	x	P(e|o,a,x)
4	e				m	a	x	P(e|m,a,x)
4	o		e		m	a		P(o|e,m,a)	Reduces to (via conditional independence):	P(o|e,m)
4	m		e	o		a		P(m|e,o,a)	Reduces to (via conditional independence):	P(m|e,o)
4	a		e	o	m			P(a|e,o,m)	Reduces to (via conditional independence):	P(a|e)
4	o		e		m		x	P(o|e,m,x)	Reduces to (via conditional independence):	P(o|e,m)
4	m		e	o			x	P(m|e,o,x)	Reduces to (via conditional independence):	P(m|e,o)
4	x		e	o	m			P(x|e,o,m)	Reduces to (via conditional independence):	P(x|e)
4	o		e			a	x	P(o|e,a,x)	Reduces to (via conditional independence):	P(o|e)
4	a		e	o			x	P(a|e,o,x)	Reduces to (via conditional independence):	P(a|e)
4	x		e	o		a		P(x|e,o,a)	Reduces to (via conditional independence):	P(x|e)
4	m		e			a	x	P(m|e,a,x)	Reduces to (via conditional independence):	P(m|e)
4	a		e		m		x	P(a|e,m,x)	Reduces to (via conditional independence):	P(a|e)
4	x		e		m	a		P(x|e,m,a)	Reduces to (via conditional independence):	P(x|e)
5	e			o	m	a	x	P(e|o,m,a,x)
5	o		e		m	a	x	P(o|e,m,a,x)	Reduces to (via conditional independence):	P(o|e,m)
5	m		e	o		a	x	P(m|e,o,a,x)	Reduces to (via conditional independence):	P(m|e,o)
5	a		e	o	m		x	P(a|e,o,m,x)	Reduces to (via conditional independence):	P(a|e)
5	x		e	o	m	a		P(x|e,o,m,a)	Reduces to (via conditional independence):	P(x|e)

## Sheet: Classifying
Step 3: Classify similar inferences into categories
Finally, we take the 21 expressions from Step 2, and classify them into different categories
This is where we have to apply some psychological theory to name the different categories of inferences
For example, P(e|o), P(e|o,m), and P(e|m), all describe how emotions arise as a product of: event outcomes and/or mental states.
This falls under what we and other scholars have termed a "third-person appraisal" process.
Thus, we classify these three under the "Third-person Appraisal" category.
For each category, we also pick an "exemplar" inference (i.e., the most prototypical inference)
We end up with 7 categories, including the special category of counterfactual reasoning.
Number of Variables Involved	Variable to be inferred (Inferandum?)	Conditional on:	Emotion	Outcome	Mental States	Actions	eXpressions	Formula	Classification		Number of counterfactuals:	Simply, if number of conditioned variables is n, then number of counterfactual inferences is (2^n)-1
2	e			o				P(e|o)	Third-person Appraisal		1
2	e				m			P(e|m)	Third-person Appraisal		1
2	o		e					P(o|e)	Inferring causes of emotion		1
2	m		e					P(m|e)	Reverse Appraisal		1
2	a		e					P(a|e)	Predictions / Hypothetical Reasoning	Exemplar	1
2	x		e					P(x|e)	Predictions / Hypothetical Reasoning		1
2	e					a		P(e|a)	Emotion Recognition		1
2	e						x	P(e|x)	Emotion Recognition	Exemplar	1
3	e			o	m			P(e|o,m)	Third-person Appraisal	Exemplar	3
3	o		e		m			P(o|e,m)	Inferring causes of emotion	Exemplar	3
3	m		e	o				P(m|e,o)	Reverse Appraisal	Exemplar	3
3	e			o		a		P(e|o,a)	Cue Integration (Emotion Recognition+Third-person Appraisal)		3
3	e			o			x	P(e|o,x)	Cue Integration (Emotion Recognition+Third-person Appraisal)	Exemplar	3
3	e					a	x	P(e|a,x)	Cue Integration (Emotion Recognition)		3
3	e				m	a		P(e|m,a)	Cue Integration (Emotion Recognition+Third-person Appraisal)		3
3	e				m		x	P(e|m,x)	Cue Integration (Emotion Recognition+Third-person Appraisal)		3
4	e			o	m	a		P(e|o,m,a)	Cue Integration (Emotion Recognition+Third-person Appraisal)		7
4	e			o	m		x	P(e|o,m,x)	Cue Integration (Emotion Recognition+Third-person Appraisal)		7
4	e			o		a	x	P(e|o,a,x)	Cue Integration (Emotion Recognition+Third-person Appraisal)		7
4	e				m	a	x	P(e|m,a,x)	Cue Integration (Emotion Recognition+Third-person Appraisal)		7
5	e			o	m	a	x	P(e|o,m,a,x)	Cue Integration (Emotion Recognition+Third-person Appraisal)		15
									* Cue Integration is a special category of inference that recruits simpler inference processes
									Counterfactual reasoning is also another special category of inferences that recruit simpler inference processes
									One can apply counterfactual reasoning to any of the above inferences:, e.g. from P(e|o), can reason about P(e| NOT o)
									The number of counterfactual inferences is given in column L
					Final classification			Num in Category	Category	Exemplar	Others
					Number of classes:			3	Third-person Appraisal	P(e|o,m)	P(e|o), P(e|m)
						7		2	Inferring causes of emotion	P(o|e,m)	P(o|e)
								2	Reverse Appraisal	P(m|e,o)	P(m|e)
								2	Emotion Recognition	P(e|x)	P(e|a)
								2	Predictions / Hypothetical Reasoning	P(a|e)	P(x|e)
								10	Cue Integration	P(e|o,x)	P(e|o,a), P(e|a,x), P(e|m,a), P(e|m,x), P(e|o,m,a), P(e|o,m,x) P(e|o,a,x), P(e|m,a,x), P(e|o,m,a,x)
								75	Counterfactual Reasoning
